# Supplementary material for: Clinical Application Research on Stroke Situational Intelligent Rehabilitation Training System Based on Wearable Devices: A Randomized Controlled Trial
Source: Healthcare (Basel). 2025 Mar 23;13(7):708. doi: 10.3390/healthcare13070708 (PMC11989009; doi:10.3390/healthcare13070708)
Supplement: Supplementary file 1 [file healthcare-13-00708-s001.zip]

Archive with 1 entries (1 files):
- healthcare-3506194-supplementary.pdf
